# Supplementary material for: The long non-coding RNA lncMYOZ2 mediates an AHCY/MYOZ2 axis to promote adipogenic differentiation in porcine preadipocytes
Source: BMC Genomics. 2022 Oct 11;23:700. doi: 10.1186/s12864-022-08923-9 (PMC9552422; doi:10.1186/s12864-022-08923-9)
Supplement: Supplementary file 1 — Additional file 1. [file 12864_2022_8923_MOESM1_ESM.xlsx]

## Sheet: Sheet1
Table S1
Primers used for qPCR
Name	Primer sequences (5'-3')	Product size (bp)
18s rRNA	ATGCCAGAGTCTCGTTCGTTAT	119
	CGGACAGGATTGACAGATTGAT
lncMYOZ2	ACAGCAAGCATCAGCCATCA	165
	ACACCCTCTAGAACTCCAGGT
PPARγ	CTATTCCATGCTGTCATGGGTG	107
	ACCATGGTCACCTCTTGTGA
FABP4	TGGTACAGGTGCAGAAGTGG	108
	TTCTGGTAGCCGTGACACCT
CEBPα	AGAACAGCAACGAGTACCGG	117
	TGGTCAACTCCAGCACCTTC
AHCY	AACGGACGAGGAGTATCTGTG	109
	GGTGTGGACGAGGTTGGTAA
DNMT1	TCCACCAAGCAGGCATCTC	203
	ACCGCATAGCATCTCCACAT
MYOZ2	GCAGAATGGGAAACTGGATGGG	165
	GTGGTGTTGAATCTTTCAGGAGG
U6	CTCGCTTCGGCAGCACA	94
	AACGCTTCACGAATTTGCGT
GAPDH	GGAAGCTGTGGCGTGATGGC	175
	TTCTCCAGGCGGCAGGTCAG
