# Supplementary material for: The long non-coding RNA lncMYOZ2 mediates an AHCY/MYOZ2 axis to promote adipogenic differentiation in porcine preadipocytes
Source: BMC Genomics. 2022 Oct 11;23:700. doi: 10.1186/s12864-022-08923-9 (PMC9552422; doi:10.1186/s12864-022-08923-9)
Supplement: Supplementary file 3 — Additional file 3. [file 12864_2022_8923_MOESM3_ESM.xls]

## Sheet: supplementary Table S2
supplementary Table S2 GO enrichment analysis of identify proteins
GO ID (level1)	GO Term (level1)	GO ID (level2)	GO Term (level2)	number_of_out (All)	Genes_of_out
GO:0008150	Biological Process	GO:0008152	metabolic process	310	ENSSSCT00000000036,ENSSSCT00000000095,ENSSSCT00000000110,ENSSSCT00000000125,ENSSSCT00000000167,ENSSSCT00000000189,ENSSSCT00000000398,ENSSSCT00000000399,ENSSSCT00000000517,ENSSSCT00000000623,ENSSSCT00000000644,ENSSSCT00000000745,ENSSSCT00000000746,ENSSSCT00000000912,ENSSSCT00000000913,ENSSSCT00000000950,ENSSSCT00000001123,ENSSSCT00000001462,ENSSSCT00000001529,ENSSSCT00000001675,ENSSSCT00000001720,…
GO:0008150	Biological Process	GO:0022610	biological adhesion	38	ENSSSCT00000000314,ENSSSCT00000001118,ENSSSCT00000005288,ENSSSCT00000005856,ENSSSCT00000007515,ENSSSCT00000009835,ENSSSCT00000011289,ENSSSCT00000011290,ENSSSCT00000012148,ENSSSCT00000014523,ENSSSCT00000014919,ENSSSCT00000018974,ENSSSCT00000022644,ENSSSCT00000028332,ENSSSCT00000032707,ENSSSCT00000032930,ENSSSCT00000033141,ENSSSCT00000033219,ENSSSCT00000033268,ENSSSCT00000033309,ENSSSCT00000033911,…
GO:0008150	Biological Process	GO:0071840	cellular component organization or biogenesis	106	ENSSSCT00000000095,ENSSSCT00000000125,ENSSSCT00000000201,ENSSSCT00000000517,ENSSSCT00000001501,ENSSSCT00000003279,ENSSSCT00000003289,ENSSSCT00000003379,ENSSSCT00000003544,ENSSSCT00000003880,ENSSSCT00000003881,ENSSSCT00000004100,ENSSSCT00000004346,ENSSSCT00000004844,ENSSSCT00000004918,ENSSSCT00000005109,ENSSSCT00000005698,ENSSSCT00000005856,ENSSSCT00000006154,ENSSSCT00000006159,ENSSSCT00000006171,…
GO:0008150	Biological Process	GO:0009987	cellular process	392	ENSSSCT00000000036,ENSSSCT00000000095,ENSSSCT00000000110,ENSSSCT00000000125,ENSSSCT00000000167,ENSSSCT00000000189,ENSSSCT00000000201,ENSSSCT00000000314,ENSSSCT00000000398,ENSSSCT00000000399,ENSSSCT00000000517,ENSSSCT00000000535,ENSSSCT00000000644,ENSSSCT00000000745,ENSSSCT00000000746,ENSSSCT00000000912,ENSSSCT00000000913,ENSSSCT00000000926,ENSSSCT00000000950,ENSSSCT00000001123,ENSSSCT00000001462,…
GO:0008150	Biological Process	GO:0051704	multi-organism process	1	ENSSSCT00000013398
GO:0008150	Biological Process	GO:0051179	localization	94	ENSSSCT00000000504,ENSSSCT00000000623,ENSSSCT00000000950,ENSSSCT00000000970,ENSSSCT00000001529,ENSSSCT00000001874,ENSSSCT00000002166,ENSSSCT00000002649,ENSSSCT00000003036,ENSSSCT00000003074,ENSSSCT00000003500,ENSSSCT00000003554,ENSSSCT00000004034,ENSSSCT00000004472,ENSSSCT00000004844,ENSSSCT00000004918,ENSSSCT00000006999,ENSSSCT00000007140,ENSSSCT00000007385,ENSSSCT00000008326,ENSSSCT00000008974,…
GO:0008150	Biological Process	GO:0040011	locomotion	3	ENSSSCT00000008326,ENSSSCT00000012069,ENSSSCT00000031898
GO:0008150	Biological Process	GO:0032502	developmental process	19	ENSSSCT00000003880,ENSSSCT00000003881,ENSSSCT00000003989,ENSSSCT00000005109,ENSSSCT00000005302,ENSSSCT00000006159,ENSSSCT00000009878,ENSSSCT00000010229,ENSSSCT00000011432,ENSSSCT00000012069,ENSSSCT00000015615,ENSSSCT00000015665,ENSSSCT00000016472,ENSSSCT00000016506,ENSSSCT00000018484,ENSSSCT00000023612,ENSSSCT00000024720,ENSSSCT00000027329,ENSSSCT00000031898
GO:0008150	Biological Process	GO:0002376	immune system process	9	ENSSSCT00000011028,ENSSSCT00000018112,ENSSSCT00000029624,ENSSSCT00000032691,ENSSSCT00000033266,ENSSSCT00000033738,ENSSSCT00000034322,ENSSSCT00000034724,ENSSSCT00000035200
GO:0008150	Biological Process	GO:0044699	single-organism process	199	ENSSSCT00000000314,ENSSSCT00000000623,ENSSSCT00000000644,ENSSSCT00000000746,ENSSSCT00000000912,ENSSSCT00000000913,ENSSSCT00000000950,ENSSSCT00000001968,ENSSSCT00000002075,ENSSSCT00000002087,ENSSSCT00000002159,ENSSSCT00000002293,ENSSSCT00000002388,ENSSSCT00000002527,ENSSSCT00000002555,ENSSSCT00000002569,ENSSSCT00000002639,ENSSSCT00000002941,ENSSSCT00000003074,ENSSSCT00000003097,ENSSSCT00000003175,…
GO:0008150	Biological Process	GO:0050896	response to stimulus	83	ENSSSCT00000000314,ENSSSCT00000000926,ENSSSCT00000000950,ENSSSCT00000001529,ENSSSCT00000001901,ENSSSCT00000002703,ENSSSCT00000002815,ENSSSCT00000004774,ENSSSCT00000005190,ENSSSCT00000005288,ENSSSCT00000005554,ENSSSCT00000005837,ENSSSCT00000005998,ENSSSCT00000006834,ENSSSCT00000007121,ENSSSCT00000007182,ENSSSCT00000007183,ENSSSCT00000008715,ENSSSCT00000009153,ENSSSCT00000009379,ENSSSCT00000009445,…
GO:0008150	Biological Process	GO:0065007	biological regulation	68	ENSSSCT00000000314,ENSSSCT00000000950,ENSSSCT00000002087,ENSSSCT00000003500,ENSSSCT00000004179,ENSSSCT00000004279,ENSSSCT00000004774,ENSSSCT00000005190,ENSSSCT00000005998,ENSSSCT00000006834,ENSSSCT00000007121,ENSSSCT00000007182,ENSSSCT00000007183,ENSSSCT00000009047,ENSSSCT00000009153,ENSSSCT00000009379,ENSSSCT00000009445,ENSSSCT00000009992,ENSSSCT00000010685,ENSSSCT00000011042,ENSSSCT00000011223,…
GO:0008150	Biological Process	GO:0023052	signaling	45	ENSSSCT00000000314,ENSSSCT00000000950,ENSSSCT00000004774,ENSSSCT00000004918,ENSSSCT00000006834,ENSSSCT00000007121,ENSSSCT00000007182,ENSSSCT00000007183,ENSSSCT00000009153,ENSSSCT00000009379,ENSSSCT00000009992,ENSSSCT00000010685,ENSSSCT00000011042,ENSSSCT00000011230,ENSSSCT00000012148,ENSSSCT00000012477,ENSSSCT00000012712,ENSSSCT00000014854,ENSSSCT00000016180,ENSSSCT00000016782,ENSSSCT00000017235,…
GO:0008150	Biological Process	GO:0050789	regulation of biological process	44	ENSSSCT00000000314,ENSSSCT00000000950,ENSSSCT00000004774,ENSSSCT00000006834,ENSSSCT00000007121,ENSSSCT00000007182,ENSSSCT00000007183,ENSSSCT00000009153,ENSSSCT00000009379,ENSSSCT00000009992,ENSSSCT00000010685,ENSSSCT00000011042,ENSSSCT00000011230,ENSSSCT00000012148,ENSSSCT00000012477,ENSSSCT00000012712,ENSSSCT00000014854,ENSSSCT00000016180,ENSSSCT00000016782,ENSSSCT00000017235,ENSSSCT00000017482,…
GO:0003674	Molecular Function	GO:0005198	structural molecule activity	86	ENSSSCT00000000095,ENSSSCT00000000201,ENSSSCT00000000270,ENSSSCT00000000271,ENSSSCT00000000272,ENSSSCT00000000399,ENSSSCT00000001501,ENSSSCT00000001675,ENSSSCT00000001720,ENSSSCT00000003379,ENSSSCT00000004346,ENSSSCT00000005457,ENSSSCT00000005698,ENSSSCT00000005856,ENSSSCT00000006171,ENSSSCT00000006428,ENSSSCT00000006672,ENSSSCT00000006776,ENSSSCT00000006848,ENSSSCT00000006999,ENSSSCT00000007115,…
GO:0003674	Molecular Function	GO:0005488	binding	406	ENSSSCT00000000095,ENSSSCT00000000110,ENSSSCT00000000125,ENSSSCT00000000151,ENSSSCT00000000167,ENSSSCT00000000201,ENSSSCT00000000294,ENSSSCT00000000398,ENSSSCT00000000399,ENSSSCT00000000405,ENSSSCT00000000504,ENSSSCT00000000535,ENSSSCT00000000745,ENSSSCT00000000865,ENSSSCT00000000926,ENSSSCT00000000950,ENSSSCT00000001123,ENSSSCT00000001462,ENSSSCT00000001501,ENSSSCT00000001529,ENSSSCT00000001675,…
GO:0003674	Molecular Function	GO:0003824	catalytic activity	270	ENSSSCT00000000110,ENSSSCT00000000167,ENSSSCT00000000189,ENSSSCT00000000201,ENSSSCT00000000398,ENSSSCT00000000644,ENSSSCT00000000745,ENSSSCT00000000746,ENSSSCT00000000756,ENSSSCT00000000912,ENSSSCT00000000913,ENSSSCT00000000950,ENSSSCT00000001123,ENSSSCT00000001462,ENSSSCT00000001501,ENSSSCT00000001529,ENSSSCT00000001960,ENSSSCT00000001968,ENSSSCT00000002072,ENSSSCT00000002075,ENSSSCT00000002087,…
GO:0003674	Molecular Function	GO:0098772	molecular function regulator	24	ENSSSCT00000000716,ENSSSCT00000000950,ENSSSCT00000001103,ENSSSCT00000001570,ENSSSCT00000002750,ENSSSCT00000005057,ENSSSCT00000005802,ENSSSCT00000012189,ENSSSCT00000012532,ENSSSCT00000016211,ENSSSCT00000017676,ENSSSCT00000019042,ENSSSCT00000023178,ENSSSCT00000024405,ENSSSCT00000028799,ENSSSCT00000030514,ENSSSCT00000032598,ENSSSCT00000032732,ENSSSCT00000032804,ENSSSCT00000033404,ENSSSCT00000033953,…
GO:0003674	Molecular Function	GO:0005215	transporter activity	27	ENSSSCT00000000504,ENSSSCT00000003036,ENSSSCT00000003074,ENSSSCT00000003554,ENSSSCT00000004844,ENSSSCT00000007385,ENSSSCT00000008974,ENSSSCT00000009826,ENSSSCT00000010426,ENSSSCT00000011297,ENSSSCT00000013040,ENSSSCT00000015619,ENSSSCT00000016709,ENSSSCT00000016765,ENSSSCT00000019068,ENSSSCT00000023223,ENSSSCT00000023228,ENSSSCT00000025295,ENSSSCT00000025334,ENSSSCT00000026046,ENSSSCT00000026861,…
GO:0003674	Molecular Function	GO:0000988	transcription factor activity, protein binding	1	ENSSSCT00000018974
GO:0003674	Molecular Function	GO:0001071	nucleic acid binding transcription factor activity	5	ENSSSCT00000017482,ENSSSCT00000018496,ENSSSCT00000023612,ENSSSCT00000024075,ENSSSCT00000035522
GO:0003674	Molecular Function	GO:0004871	signal transducer activity	13	ENSSSCT00000000950,ENSSSCT00000011042,ENSSSCT00000011230,ENSSSCT00000012477,ENSSSCT00000016782,ENSSSCT00000017482,ENSSSCT00000018792,ENSSSCT00000018974,ENSSSCT00000024075,ENSSSCT00000027155,ENSSSCT00000033564,ENSSSCT00000034964,ENSSSCT00000035522
GO:0005575	Cellular Component	GO:0043226	organelle	297	ENSSSCT00000000095,ENSSSCT00000000151,ENSSSCT00000000189,ENSSSCT00000000201,ENSSSCT00000000270,ENSSSCT00000000271,ENSSSCT00000000272,ENSSSCT00000000399,ENSSSCT00000000405,ENSSSCT00000000504,ENSSSCT00000000517,ENSSSCT00000000623,ENSSSCT00000000745,ENSSSCT00000000950,ENSSSCT00000001118,ENSSSCT00000001123,ENSSSCT00000001462,ENSSSCT00000001501,ENSSSCT00000001529,ENSSSCT00000001675,ENSSSCT00000001720,…
GO:0005575	Cellular Component	GO:0032991	macromolecular complex	173	ENSSSCT00000000095,ENSSSCT00000000125,ENSSSCT00000000151,ENSSSCT00000000167,ENSSSCT00000000201,ENSSSCT00000000270,ENSSSCT00000000271,ENSSSCT00000000272,ENSSSCT00000000314,ENSSSCT00000000399,ENSSSCT00000000504,ENSSSCT00000001462,ENSSSCT00000001501,ENSSSCT00000001675,ENSSSCT00000001720,ENSSSCT00000001960,ENSSSCT00000002166,ENSSSCT00000002293,ENSSSCT00000002639,ENSSSCT00000002703,ENSSSCT00000003036,…
GO:0005575	Cellular Component	GO:0044464	cell part	430	ENSSSCT00000000095,ENSSSCT00000000125,ENSSSCT00000000151,ENSSSCT00000000167,ENSSSCT00000000189,ENSSSCT00000000201,ENSSSCT00000000270,ENSSSCT00000000271,ENSSSCT00000000272,ENSSSCT00000000309,ENSSSCT00000000314,ENSSSCT00000000399,ENSSSCT00000000405,ENSSSCT00000000504,ENSSSCT00000000517,ENSSSCT00000000535,ENSSSCT00000000644,ENSSSCT00000000745,ENSSSCT00000000865,ENSSSCT00000000912,ENSSSCT00000000913,…
GO:0005575	Cellular Component	GO:0005623	cell	432	ENSSSCT00000000095,ENSSSCT00000000125,ENSSSCT00000000151,ENSSSCT00000000167,ENSSSCT00000000189,ENSSSCT00000000201,ENSSSCT00000000270,ENSSSCT00000000271,ENSSSCT00000000272,ENSSSCT00000000309,ENSSSCT00000000314,ENSSSCT00000000399,ENSSSCT00000000405,ENSSSCT00000000504,ENSSSCT00000000517,ENSSSCT00000000535,ENSSSCT00000000644,ENSSSCT00000000745,ENSSSCT00000000865,ENSSSCT00000000912,ENSSSCT00000000913,…
GO:0005575	Cellular Component	GO:0044421	extracellular region part	23	ENSSSCT00000000716,ENSSSCT00000001103,ENSSSCT00000001570,ENSSSCT00000002750,ENSSSCT00000005288,ENSSSCT00000006968,ENSSSCT00000009802,ENSSSCT00000011028,ENSSSCT00000011253,ENSSSCT00000016348,ENSSSCT00000016699,ENSSSCT00000016815,ENSSSCT00000017676,ENSSSCT00000017947,ENSSSCT00000031700,ENSSSCT00000032598,ENSSSCT00000032732,ENSSSCT00000032804,ENSSSCT00000033953,ENSSSCT00000034520,ENSSSCT00000034790,…
GO:0005575	Cellular Component	GO:0031012	extracellular matrix	3	ENSSSCT00000006968,ENSSSCT00000016348,ENSSSCT00000016699
GO:0005575	Cellular Component	GO:0044422	organelle part	20	ENSSSCT00000000504,ENSSSCT00000001462,ENSSSCT00000001529,ENSSSCT00000009627,ENSSSCT00000010426,ENSSSCT00000014017,ENSSSCT00000014615,ENSSSCT00000016969,ENSSSCT00000019068,ENSSSCT00000022996,ENSSSCT00000025295,ENSSSCT00000026046,ENSSSCT00000029302,ENSSSCT00000032045,ENSSSCT00000032673,ENSSSCT00000032875,ENSSSCT00000033158,ENSSSCT00000034182,ENSSSCT00000035204,ENSSSCT00000035721
GO:0005575	Cellular Component	GO:0031974	membrane-enclosed lumen	13	ENSSSCT00000001462,ENSSSCT00000001529,ENSSSCT00000014017,ENSSSCT00000014615,ENSSSCT00000022996,ENSSSCT00000029302,ENSSSCT00000032045,ENSSSCT00000032673,ENSSSCT00000032875,ENSSSCT00000033158,ENSSSCT00000034182,ENSSSCT00000035204,ENSSSCT00000035721
GO:0005575	Cellular Component	GO:0005576	extracellular region	26	ENSSSCT00000000716,ENSSSCT00000001103,ENSSSCT00000001570,ENSSSCT00000002750,ENSSSCT00000005288,ENSSSCT00000005998,ENSSSCT00000006968,ENSSSCT00000009802,ENSSSCT00000011028,ENSSSCT00000011253,ENSSSCT00000016348,ENSSSCT00000016699,ENSSSCT00000016815,ENSSSCT00000017610,ENSSSCT00000017676,ENSSSCT00000017947,ENSSSCT00000018219,ENSSSCT00000031700,ENSSSCT00000032598,ENSSSCT00000032732,ENSSSCT00000032804,…
GO:0005575	Cellular Component	GO:0016020	membrane	57	ENSSSCT00000000314,ENSSSCT00000002072,ENSSSCT00000004918,ENSSSCT00000008324,ENSSSCT00000011289,ENSSSCT00000011290,ENSSSCT00000012148,ENSSSCT00000012477,ENSSSCT00000012960,ENSSSCT00000014210,ENSSSCT00000014523,ENSSSCT00000014919,ENSSSCT00000015619,ENSSSCT00000016782,ENSSSCT00000018112,ENSSSCT00000018792,ENSSSCT00000018954,ENSSSCT00000018974,ENSSSCT00000019150,ENSSSCT00000022644,ENSSSCT00000023223,…
