# Supplementary material for: The long non-coding RNA lncMYOZ2 mediates an AHCY/MYOZ2 axis to promote adipogenic differentiation in porcine preadipocytes
Source: BMC Genomics. 2022 Oct 11;23:700. doi: 10.1186/s12864-022-08923-9 (PMC9552422; doi:10.1186/s12864-022-08923-9)
Supplement: Supplementary file 4 — Additional file 4. [file 12864_2022_8923_MOESM4_ESM.xls]

## Sheet: supplementary Table S3
supplementary Table S3 KEGG enrichment analysis of identify proteins
id	num	qvalue	per	ratio
Ribosome	58	3.44408e-28	11.861	0.403
Carbon metabolism	45	1.52572e-21	9.202	0.398
Biosynthesis of amino acids	34	1.33178e-18	6.953	0.459
Glycolysis / Gluconeogenesis	24	5.21233e-10	4.908	0.353
ECM-receptor interaction	30	1.84528e-09	6.135	0.273
Protein processing in endoplasmic reticulum	35	2.34592e-09	7.157	0.238
Propanoate metabolism	13	1.49222e-08	2.658	0.565
Citrate cycle (TCA cycle)	16	1.49222e-08	3.272	0.444
Phagosome	40	4.59786e-07	8.18	0.18
Fatty acid degradation	14	7.75029e-07	2.863	0.4
MicroRNAs in cancer	28	9.84307e-07	5.726	0.217
Proteasome	14	3.25975e-05	2.863	0.304
Hematopoietic cell lineage	30	4.18412e-05	6.135	0.174
Valine, leucine and isoleucine degradation	14	4.93229e-05	2.863	0.292
Arginine and proline metabolism	15	6.62908e-05	3.067	0.268
Spliceosome	22	0.000302296	4.499	0.185
2-Oxocarboxylic acid metabolism	7	0.000418909	1.431	0.467
Pyruvate metabolism	12	0.000418909	2.454	0.273
Fatty acid metabolism	13	0.000513013	2.658	0.25
Mismatch repair	9	0.000660111	1.84	0.333
N-Glycan biosynthesis	11	0.000706523	2.249	0.275
Bacterial invasion of epithelial cells	18	0.001177	3.681	0.186
Arginine biosynthesis	8	0.00278414	1.636	0.308
Leukocyte transendothelial migration	22	0.00278414	4.499	0.156
Glutathione metabolism	11	0.00285965	2.249	0.234
Arrhythmogenic right ventricular cardiomyopathy (ARVC)	15	0.00327939	3.067	0.188
Proteoglycans in cancer	35	0.00356209	7.157	0.126
Glyoxylate and dicarboxylate metabolism	7	0.00449034	1.431	0.318
Epstein-Barr virus infection	33	0.00547933	6.748	0.125
Hypertrophic cardiomyopathy (HCM)	18	0.00678698	3.681	0.158
DNA replication	9	0.0109843	1.84	0.225
Pentose phosphate pathway	7	0.0118664	1.431	0.269
Dilated cardiomyopathy (DCM)	18	0.0124097	3.681	0.149
Parkinson disease	21	0.0124097	4.294	0.139
beta-Alanine metabolism	6	0.0128037	1.227	0.3
Focal adhesion	27	0.0161425	5.521	0.124
Nucleotide excision repair	9	0.0185924	1.84	0.205
Terpenoid backbone biosynthesis	5	0.0234505	1.022	0.312
Lysine degradation	9	0.0241644	1.84	0.196
Cysteine and methionine metabolism	8	0.0241644	1.636	0.211
Fatty acid elongation	6	0.0370549	1.227	0.24
Tryptophan metabolism	8	0.0373998	1.636	0.195
RNA transport	20	0.0426397	4.09	0.125
Butanoate metabolism	5	0.0452914	1.022	0.263
Amino sugar and nucleotide sugar metabolism	9	0.0617003	1.84	0.167
Regulation of actin cytoskeleton	25	0.0782251	5.112	0.11
Amoebiasis	15	0.0798695	3.067	0.128
One carbon pool by folate	4	0.0860551	0.818	0.267
Endocytosis	27	0.0915729	5.521	0.106
Nicotinate and nicotinamide metabolism	5	0.0915729	1.022	0.217
mRNA surveillance pathway	12	0.102831	2.454	0.133
D-Glutamine and D-glutamate metabolism	2	0.122047	0.409	0.5
Lysosome	16	0.122047	3.272	0.118
Pertussis	13	0.134621	2.658	0.124
African trypanosomiasis	7	0.135836	1.431	0.159
Huntington disease	18	0.156633	3.681	0.11
Influenza A	22	0.212491	4.499	0.101
Legionellosis	9	0.22	1.84	0.129
Fatty acid biosynthesis	3	0.232009	0.613	0.231
Alanine, aspartate and glutamate metabolism	5	0.273775	1.022	0.156
Synthesis and degradation of ketone bodies	2	0.306835	0.409	0.286
Peroxisome	9	0.306835	1.84	0.118
Galactose metabolism	4	0.306835	0.818	0.167
Proximal tubule bicarbonate reclamation	4	0.306835	0.818	0.167
Platelet activation	14	0.307726	2.863	0.104
Thyroid cancer	4	0.462515	0.818	0.143
Synaptic vesicle cycle	6	0.475163	1.227	0.12
Cardiac muscle contraction	8	0.475163	1.636	0.11
PPAR signaling pathway	8	0.546364	1.636	0.105
Collecting duct acid secretion	3	0.546364	0.613	0.15
RNA degradation	7	0.584404	1.431	0.106
Starch and sucrose metabolism	5	0.584404	1.022	0.116
Renin-angiotensin system	5	0.584404	1.022	0.116
Gap junction	8	0.596912	1.636	0.101
Ribosome biogenesis in eukaryotes	8	0.600452	1.636	0.1
Complement and coagulation cascades	8	0.600452	1.636	0.1
Pentose and glucuronate interconversions	3	0.600452	0.613	0.136
Fructose and mannose metabolism	4	0.600452	0.818	0.121
cGMP - PKG signaling pathway	13	0.705914	2.658	0.088
Malaria	10	0.733043	2.045	0.09
Valine, leucine and isoleucine biosynthesis	1	0.733043	0.204	0.25
Riboflavin metabolism	1	0.733043	0.204	0.25
Oxidative phosphorylation	11	0.784805	2.249	0.087
Biosynthesis of unsaturated fatty acids	2	0.878764	0.409	0.125
Long-term depression	7	0.881208	1.431	0.089
Bladder cancer	4	0.89182	0.818	0.098
Endocrine and other factor-regulated calcium reabsorption	5	0.892029	1.022	0.093
Viral myocarditis	7	0.913657	1.431	0.086
Adrenergic signaling in cardiomyocytes	13	0.919288	2.658	0.08
Degradation of aromatic compounds	1	0.928209	0.204	0.167
Glycine, serine and threonine metabolism	4	0.928209	0.818	0.093
Protein export	2	0.938618	0.409	0.111
Selenocompound metabolism	1	1	0.204	0.143
Salmonella infection	7	1	1.431	0.08
TGF-beta signaling pathway	6	1	1.227	0.08
Ascorbate and aldarate metabolism	2	1	0.409	0.091
Tuberculosis	16	1	3.272	0.073
Protein digestion and absorption	6	1	1.227	0.077
Vasopressin-regulated water reabsorption	4	1	0.818	0.08
Folate biosynthesis	1	1	0.204	0.111
Sulfur metabolism	1	1	0.204	0.111
Tight junction	10	1	2.045	0.072
Histidine metabolism	2	1	0.409	0.083
Neomycin, kanamycin and gentamicin biosynthesis	1	1	0.204	0.1
Homologous recombination	2	1	0.409	0.08
Glucagon signaling pathway	9	1	1.84	0.069
p53 signaling pathway	5	1	1.022	0.069
Staphylococcus aureus infection	5	1	1.022	0.069
HIF-1 signaling pathway	10	1	2.045	0.067
Alzheimer disease	11	1	2.249	0.067
Nitrogen metabolism	1	1	0.204	0.077
Antigen processing and presentation	5	1	1.022	0.066
Phototransduction	1	1	0.204	0.071
GABAergic synapse	4	1	0.818	0.065
Ubiquitin mediated proteolysis	8	1	1.636	0.065
Pantothenate and CoA biosynthesis	1	1	0.204	0.067
Vascular smooth muscle contraction	7	1	1.431	0.063
Axon guidance	7	1	1.431	0.063
Porphyrin and chlorophyll metabolism	3	1	0.613	0.061
Aminoacyl-tRNA biosynthesis	2	1	0.409	0.061
AGE-RAGE signaling pathway in diabetic complications	8	1	1.636	0.062
ABC transporters	3	1	0.613	0.059
Pyrimidine metabolism	6	1	1.227	0.06
Adherens junction	6	1	1.227	0.059
Oxytocin signaling pathway	9	1	1.84	0.06
Cyanoamino acid metabolism	1	1	0.204	0.056
alpha-Linolenic acid metabolism	1	1	0.204	0.056
Thyroid hormone synthesis	5	1	1.022	0.057
Long-term potentiation	3	1	0.613	0.056
Oocyte meiosis	6	1	1.227	0.057
Ether lipid metabolism	2	1	0.409	0.053
PI3K-Akt signaling pathway	24	1	4.908	0.062
Purine metabolism	9	1	1.84	0.058
Rheumatoid arthritis	7	1	1.431	0.057
Gastric acid secretion	4	1	0.818	0.055
Small cell lung cancer	7	1	1.431	0.057
Fanconi anemia pathway	2	1	0.409	0.051
Central carbon metabolism in cancer	5	1	1.022	0.054
Steroid biosynthesis	1	1	0.204	0.048
Phenylalanine metabolism	1	1	0.204	0.048
Notch signaling pathway	2	1	0.409	0.049
Leishmaniasis	5	1	1.022	0.053
Glycerolipid metabolism	3	1	0.613	0.05
Bile secretion	4	1	0.818	0.051
Prion diseases	2	1	0.409	0.047
Rap1 signaling pathway	15	1	3.067	0.058
Sphingolipid signaling pathway	6	1	1.227	0.052
Hippo signaling pathway	6	1	1.227	0.052
Chemical carcinogenesis	2	1	0.409	0.044
AMPK signaling pathway	7	1	1.431	0.052
Mineral absorption	2	1	0.409	0.042
Pancreatic secretion	4	1	0.818	0.046
Linoleic acid metabolism	1	1	0.204	0.036
Toxoplasmosis	8	1	1.636	0.05
Systemic lupus erythematosus	5	1	1.022	0.046
Carbohydrate digestion and absorption	2	1	0.409	0.038
Renin secretion	3	1	0.613	0.041
Type II diabetes mellitus	2	1	0.409	0.036
Estrogen signaling pathway	5	1	1.022	0.043
Dopaminergic synapse	6	1	1.227	0.045
HTLV-I infection	16	1	3.272	0.052
Glutamatergic synapse	4	1	0.818	0.04
Progesterone-mediated oocyte maturation	4	1	0.818	0.04
Other types of O-glycan biosynthesis	1	1	0.204	0.027
Metabolism of xenobiotics by cytochrome P450	1	1	0.204	0.027
GnRH signaling pathway	4	1	0.818	0.039
Circadian entrainment	3	1	0.613	0.036
Cholinergic synapse	3	1	0.613	0.036
Retrograde endocannabinoid signaling	2	1	0.409	0.032
Sphingolipid metabolism	1	1	0.204	0.026
Inositol phosphate metabolism	2	1	0.409	0.031
Type I diabetes mellitus	2	1	0.409	0.031
Adipocytokine signaling pathway	4	1	0.818	0.037
Cocaine addiction	2	1	0.409	0.031
Amyotrophic lateral sclerosis (ALS)	1	1	0.204	0.024
Non-alcoholic fatty liver disease (NAFLD)	7	1	1.431	0.041
Pathways in cancer	21	1	4.294	0.05
Melanogenesis	3	1	0.613	0.033
Drug metabolism - cytochrome P450	1	1	0.204	0.022
NF-kappa B signaling pathway	6	1	1.227	0.038
VEGF signaling pathway	2	1	0.409	0.027
Calcium signaling pathway	7	1	1.431	0.039
TNF signaling pathway	6	1	1.227	0.038
Salivary secretion	2	1	0.409	0.027
mTOR signaling pathway	2	1	0.409	0.026
Tyrosine metabolism	1	1	0.204	0.02
Aldosterone-regulated sodium reabsorption	1	1	0.204	0.02
Cell adhesion molecules (CAMs)	9	1	1.84	0.041
NOD-like receptor signaling pathway	2	1	0.409	0.026
Insulin signaling pathway	6	1	1.227	0.037
Insulin resistance	5	1	1.022	0.035
Serotonergic synapse	3	1	0.613	0.029
Fc gamma R-mediated phagocytosis	3	1	0.613	0.029
Glycerophospholipid metabolism	2	1	0.409	0.025
Aldosterone synthesis and secretion	2	1	0.409	0.025
Renal cell carcinoma	2	1	0.409	0.025
Viral carcinogenesis	8	1	1.636	0.038
FoxO signaling pathway	6	1	1.227	0.036
Regulation of lipolysis in adipocyte	2	1	0.409	0.024
Amphetamine addiction	2	1	0.409	0.024
Morphine addiction	2	1	0.409	0.024
Thyroid hormone signaling pathway	4	1	0.818	0.03
Phosphatidylinositol signaling system	2	1	0.409	0.023
Insulin secretion	2	1	0.409	0.022
Wnt signaling pathway	3	1	0.613	0.026
cAMP signaling pathway	7	1	1.431	0.034
Prostate cancer	3	1	0.613	0.025
Alcoholism	4	1	0.818	0.028
Chagas disease (American trypanosomiasis)	6	1	1.227	0.032
Herpes simplex infection	9	1	1.84	0.036
Arachidonic acid metabolism	1	1	0.204	0.015
Colorectal cancer	1	1	0.204	0.015
Ovarian Steroidogenesis	1	1	0.204	0.014
Fc epsilon RI signaling pathway	1	1	0.204	0.014
Glioma	1	1	0.204	0.014
Acute myeloid leukemia	1	1	0.204	0.013
Inflammatory mediator regulation of TRP channels	3	1	0.613	0.023
Cell cycle	2	1	0.409	0.019
Hepatitis B	5	1	1.022	0.028
RIG-I-like receptor signaling pathway	2	1	0.409	0.018
Measles	6	1	1.227	0.029
Prolactin signaling pathway	1	1	0.204	0.012
Apoptosis	2	1	0.409	0.017
Natural killer cell mediated cytotoxicity	3	1	0.613	0.02
Pancreatic cancer	1	1	0.204	0.011
Hepatitis C	3	1	0.613	0.02
Choline metabolism in cancer	1	1	0.204	0.01
Neurotrophin signaling pathway	2	1	0.409	0.014
Inflammatiory bowel disease (IBD)	1	1	0.204	0.009
Phospholipase D signaling pathway	2	1	0.409	0.014
Chemokine signaling pathway	4	1	0.818	0.019
Osteoclast differentiation	2	1	0.409	0.011
Ras signaling pathway	4	1	0.818	0.015
MAPK signaling pathway	4	1	0.818	0.015
Toll-like receptor signaling pathway	1	1	0.204	0.006
Transcriptional misregulation in cancers	1	1	0.204	0.005
Neuroactive ligand-receptor interaction	1	1	0.204	0.004
Jak-STAT signaling pathway	1	1	0.204	0.004
Olfactory transduction	1	1	0.204	0.001
